# Supplementary material for: Genomic characterization of group B Streptococcus from Argentina: insights into prophage diversity, virulence factors and antibiotic resistance genes
Source: Microb Genom. 2025 Apr 23;11(4):001399. doi: 10.1099/mgen.0.001399 (PMC12046356; doi:10.1099/mgen.0.001399)
Supplement: Supplementary Material 2. [file mgen-11-01399-s002.xlsx]

## Sheet: Table S1
Table S1. Assemblies from Group B Streptococcus isolated from humans, accessed from NCBI (n=103) to provide a global context to the pangenomic analysis
GBS Strain id	Accession	Country	Isolation year	Clonal complex
515	GCF_012593885.1	USA	No Data	CC23
874391	GCF_002289205.1	Japan	1992	CC17
2603V/R	GCF_000007265.1	Italy	No Data	CC19
32790_3A	GCF_006716245.1	China	2016	CC17
396P	GCF_001104505.1	Australia	2008	CC17
A909	GCF_000012705.1	USA	No Data	CC1
B105	GCF_003288035.1	China	2016	CC17
B111	GCF_003288075.1	China	2016	CC1
B507	GCF_003288055.1	China	2016	CC12
B508	GCF_003288015.1	China	2016	CC19
B509	GCF_003287995.1	China	2016	CC12
BE-PW-130	GCA_001018475.1	Belgium	2010	CC23
BJ01	GCF_013786965.1	China	2017	CC19
BM110	GCF_900155855.1	USA	No Data	CC17
BSU165	GCF_000289975.1	Germany	No Data	CC19
BSU248	GCF_000311685.1	Germany	No Data	CC12
BSU450	GCF_000289035.1	Germany	No Data	CC12
BSU451	GCF_000311385.1	Germany	No Data	CC103
CCUG 17336	GCF_000311185.1	Sweden	No Data	CC17
CCUG 30636	GCF_000311545.1	Sweden	No Data	CC1
CCUG 37736	GCF_000310605.1	Sweden	No Data	CC17
CCUG 39096 A	GCF_000288855.1	Sweden	No Data	CC12
CH-1	GCF_001880625.1	China	2013	CC17
CJB111	GCF_015221735.2	USA	1990	CC1
CNCTC 10/84	GCF_000782855.1	USA	No Data	CC26
COH1	GCF_000689235.1	USA	No Data	CC17
CU_GBS_08	GCF_001592385.1	China	2008	CC283
CU_GBS_98	GCF_001592425.1	China	1998	CC283
CUGBS591	GCF_002197205.1	China	2008	CC12
DE-NI-010	GCF_001124925.1	Germany	2008	CC1
DE-NI-041	GCF_001152205.1	Germany	2008	CC19
ES-PW-160	GCF_001016895.1	Spain	2008	CC12
FDAARGOS_254	GCF_002073695.2	USA	2014	CC22
FDAARGOS_512	GCF_003812805.1	USA	2016	CC23
FDAARGOS_669	GCF_008693505.1	USA	No Data	CC23
FDAARGOS_670	GCF_008693585.1	USA	No Data	CC19
GB-PW-094	GCF_001015425.1	United Kingdom	2009	CC1
GB00082	GCF_000288215.1	Canada	No Data	CC17
GB00111	GCF_000290075.1	Canada	No Data	CC19
GB00588	GCF_000290295.1	Canada	No Data	CC26
GB00640	GCF_000290355.1	Canada	No Data	CC459
GB00901	GCF_000288295.1	USA	No Data	CC23
GB00922	GCF_000288435.1	USA	No Data	CC17
GB00940	GCF_000322885.1	No Data	No Data	CC1
GB00959	GCF_000288615.1	USA	No Data	CC452
GBS_M002	GCF_001932715.1	China	2014	CC1
GBS1-NY	GCF_000831145.1	USA	2012	CC22
GBS11	GCF_014218095.1	USA	1989	CC1
GBS19	GCF_014218115.1	USA	1993	CC1
GBS2-NM	GCF_000831125.1	USA	No Data	CC22
GBS28	GCF_014218135.1	USA	1994	CC1
GBS6	GCF_000831105.1	USA	No Data	CC22
GBS68	GCF_021496885.1	Gambia	1993	CC1
GBS85147	GCF_001266635.1	Brazil	No Data	CC103
GCMC97051	GCF_021655535.1	Japan	2018	CC19
Gottschalk 1002A	GCF_000310405.1	Canada	No Data	CC23
GU0729	SAMEA1324110	USA	2009	CC452
GU0834	SAMEA1324048	USA	2009	CC19
H002	GCF_001190885.1	China	2011	CC19
HU_GS5823	GCF_003966545.1	Japan	2017	CC19
IT-NI-007	GCF_001348835.1	Italy	2008	CC17
L33	GCF_002239145.1	France	1990	CC17
MIN-180	GCF_021460195.1	United Kingdom	2019	CC452
MIN-181	GCF_021460175.1	United Kingdom	2019	CC12
NEM316	GCF_000196055.1	No Data	No Data	CC23
NGBS061	GCF_000730215.1	Canada	2010	CC459
NGBS128	GCF_001552035.1	Canada	2010	CC17
NGBS357	GCF_001712835.1	Canada	2011	CC1
NGBS572	GCF_000730255.1	Canada	2012	CC452
PLGBS13	GCF_006874565.1	Canada	1997	CC1
RBH03	GCF_001349055.1	Australia	2008	CC19
RBH05	GCF_001173205.1	Australia	2008	CC1
RBH08	GCF_001151005.1	Australia	2008	CC23
S06-135	GCF_002239175.1	France	2007	CC17
S08-66	GCF_002239245.1	France	2008	CC1
S10-201	GCF_002239235.1	France	2010	CC19
S11-219	GCF_002239205.1	France	2011	CC12
S12-111	GCF_002239185.1	France	2012	CC17
S12-126	GCF_002239325.1	France	2012	CC23
S124-MA	GCF_002239365.1	France	2007	CC1
S13-129	GCF_002239285.1	France	2013	CC12
S13-156	GCF_002239265.1	France	2013	CC23
S15-164	GCF_002239345.1	France	2015	CC23
S226-M	GCF_002239305.1	France	2007	CC23
S89-MA	GCF_002239385.1	France	2007	CC1
S9968	GCF_013414325.1	South Korea	2013	CC19
Sag153	GCF_012222485.1	China	2017	CC12
Sag158	GCF_002025005.1	China	2014	CC19
Sag27	GCF_003403115.1	China	2018	CC19
Sag37	GCF_002025025.1	China	2014	CC12
SG_M158	GCF_002197265.1	Singapore	2015	CC283
SG_M25	GCF_002197305.1	Singapore	2012	CC19
SG_M4	GCF_002197385.1	Singapore	2011	CC23
SG_M6	GCF_002197365.1	Singapore	2011	CC17
SG_M8	GCF_002197325.1	Singapore	2011	CC1
SGBS026	GCF_000454985.1	USA	No Data	CC1
SGBS029	GCF_000455105.1	USA	No Data	CC1
SS1	GCF_001026925.1	USA	1992	CC1
SS111	GCF_021496945.1	USA	2007	CC1
SS114	GCF_021496805.1	USA	2007	CC1
SS43	GCF_021496865.1	USA	1998	CC1
SS44	GCF_021496845.1	USA	1999	CC1
V87	GCF_002239135.1	France	1990	CC17

## Sheet: Table S2
Table S2. Reference strains of each GBS capsular type used for operon cps comparative analysis with non-typable strains.
Capsular type	Reference strain (location)
Ia	AB028896.2 (1..17225)
Ib	AAJS01000021.1 (7591..23207)
II	ALQD01000015.1 (10049..27310)
III	AF163833.1 (1108..16670)
IV	AF355776.1 (939..17187)
V	AF349539.1 (922..18078)
VI	AF337958.1 (968..16444)
VII	LT671990.1 (1..16372)
VIII	ALST01000010.1 (6360..21331)
IX	LT671992.1 (111..16384)

## Sheet: Table S3
Table S3. Discrepancies between capsular types determined by in silico and phenotypic techniques in Argentinian GBS (55/365)
Capsular type (Genotype)	Serotype (Phenotype)	Discrepant isolates (n=56)
Ia	Ib	7
	II	1
	III	2
	V	5
	Non-typeable	1
Ib	Ia	1
	III	7
	V	2
II	Ia	2
	Ib	4
	III	4
	Non-typeable	6
III	Ia	1
	V	2
	Non-typeable	2
V	Ia	1
	Ib	1
	III	2
	Non-typeable	1
VIII	III	1
IX	Ib	1
Non-typeable	Ia	1

## Sheet: Table S4
Table S4. Characteristics of GBS strains with no capsular type assigned by in silico analysis
Strain ID	Country	Clonal complex	Capsular type (Genotype)	Serotype (Phenotype)	cps operon genes
FDAARGOS_669	United States	CC23	Non-typeable	No data	neuA
JN_AR_GBS130	Argentina	CC23	Non-typeable	Ia	neuB, neuC, neuD, neuA
JN_AR_GBS157	Argentina	CC1	Non-typeable	Non-typeable	neuD, neuA
JN_AR_GBS348	Argentina	CC19	Non-typeable	Non-typeable	Complete operon
MIN-180	United Kingdom	CC452	Non-typeable	No data	Complete operon

## Sheet: Table S5
Table S5. Discrepancies in Argentinian GBS between the content of macrolide, lincosamide and streptogramin B (MLS) antibiotic resistance determinants and their phenotypic resistance profile
Phenotypic resistance profile	Isolates (n)	MIC ERY (mg/ml)	MIC CLI (mg/ml)	ARD	% identity ARD detection	% coverage ARD detection
(ERY-CLI)S	1	0.25	0.03	erm(A)	99.86	100
	1	0.12	0.25	lsa(C)	94.52	100
	2	0.06/0.12	0.06/0.12	erm(B)	99.48/99.61	100
	1	0.03	0.03	erm(B), mef(A), msr(D)	99.48, 100, 100	100
	1	0.06	0.03	mef(A), msr(D)	100	100
(ERY)R-(CLI)S	1	2	0.06	Not detected	-	-
(ERY)S-(CLI)R	2	0.06/0.12	2024-02-08	Not detected	-	-
(ERY-CLI)R	2	>8	>8	Not detected	-	-
MIC: Minimum inhibitory concentration; ERY: erythromycin; CLI: clindamycin; ARD: antibiotic resistance determinant; ()S: susceptible; ()R: resistant.

## Sheet: Table S6
Table S6. Discrepancies in Argentinian GBS between the phenotypic resistance profile to quinolones and the detection of point mutations in the gyrA and parC genes in vitro and in silico
Phenotipic resistance profile	Isolates (n)	Mutation detected in silico		Mutation detected by PCR
		gyrA	parC	gyrA	parC
(LEV-NOR)S	1	-	S79F	Not determined
	1	-	S80P
	1	S81L	-
	3	S81L	S79F
(LEV-NOR)R	1	-	-	Not determined
(LEV-NOR-CIP-PF-OF)R	3	-	-	S81L	S79F
LEV: levofloxacin; NOR: norfloxacin; CIP: ciprofloxacin; PF: pefloxacin; OF: ofloxacin; ()S: susceptible; ()R: resistant; - : Variant without mutations
